# Supplementary material for: SUMOylation Regulates Neutrophil Phagocytosis and Migration
Source: Pharmaceuticals (Basel). 2025 Jul 20;18(7):1070. doi: 10.3390/ph18071070 (PMC12298196; doi:10.3390/ph18071070)
Supplement: Supplementary file 1 [file pharmaceuticals-18-01070-s001.zip]

Archive with 1 entries (1 files):
- pharmaceuticals-3706146-supplementary.pdf
